# Supplementary material for: Growth and Physiological Responses of Magnoliaceae to NaCl Stress
Source: Plants (Basel). 2024 Jan 8;13(2):170. doi: 10.3390/plants13020170 (PMC10818768; doi:10.3390/plants13020170)
Supplement: Supplementary file 1 [file plants-13-00170-s001.zip]

Archive with 1 entries (1 files):
- plants-2747182-supplementary.pdf
